# Supplementary material for: ﻿Two new species of the Clistopyga henryi species-group (Hymenoptera, Ichneumonidae, Pimplinae) from South America, with a key to species of the group
Source: Zookeys. 2025 Nov 13;1260:23–36. doi: 10.3897/zookeys.1260.163690 (PMC12635639; doi:10.3897/zookeys.1260.163690)
Supplement: XML Treatment for Clistopyga peruandina [file zookeys.1260.163690-treatment1.xml]

<!DOCTYPE tp:taxon-treatment
  PUBLIC "-//TaxonX//DTD Taxonomic Treatment Publishing DTD v0 20100105//EN" "tax-treatment-NSO.dtd">
<tp:taxon-treatment xmlns:tp="http://www.plazi.org/taxpub"><tp:treatment-meta><kwd-group><label>Taxon classification</label><kwd>
                <named-content content-type="kingdom">Animalia</named-content>
              </kwd><kwd>
                <named-content content-type="order">Hymenoptera</named-content>
              </kwd><kwd>
                <named-content content-type="family">Ichneumonidae</named-content>
              </kwd></kwd-group><mixed-citation publication-type="journal"><person-group><name><surname>Pádua</surname><given-names>Diego G.</given-names></name><name><surname>Sääksjärvi</surname><given-names>Ilari E.</given-names></name><name><surname>Kaunisto</surname><given-names>Kari M.</given-names></name><name><surname>Monteiro</surname><given-names>Ricardo F.</given-names></name></person-group><article-title>﻿Two new species of the <italic><tp:taxon-name><tp:taxon-name-part taxon-name-part-type="genus" reg="Clistopyga">Clistopyga</tp:taxon-name-part> <tp:taxon-name-part taxon-name-part-type="species" reg="henryi">henryi</tp:taxon-name-part></tp:taxon-name></italic> species-group (<tp:taxon-name><tp:taxon-name-part taxon-name-part-type="order">Hymenoptera</tp:taxon-name-part></tp:taxon-name>, <tp:taxon-name><tp:taxon-name-part taxon-name-part-type="family">Ichneumonidae</tp:taxon-name-part></tp:taxon-name>, <tp:taxon-name><tp:taxon-name-part taxon-name-part-type="subfamily">Pimplinae</tp:taxon-name-part></tp:taxon-name>) from South America, with a key to species of the group</article-title><source>Zookeys</source><day>13</day><month>11</month><year>2025</year><volume>1260</volume><fpage>23</fpage><lpage>36</lpage><pub-id pub-id-type="doi">10.3897/zookeys.1260.163690</pub-id></mixed-citation></tp:treatment-meta><tp:nomenclature><label>﻿</label><tp:taxon-name><object-id xmlns:xlink="http://www.w3.org/1999/xlink" content-type="arpha" xlink:type="simple">D1D48DCD-3B20-5EC9-992B-A60925FD7B0A</object-id>
              <tp:taxon-name-part taxon-name-part-type="genus" reg="Clistopyga">Clistopyga</tp:taxon-name-part>
              <tp:taxon-name-part taxon-name-part-type="species" reg="peruandina">peruandina</tp:taxon-name-part>
              <object-id xmlns:xlink="http://www.w3.org/1999/xlink" content-type="zoobank" xlink:type="simple">https://zoobank.org/CD2CD063-DC78-4475-8631-0AF1468EDDEE</object-id>
            </tp:taxon-name><tp:taxon-authority>Sääksjärvi &amp; Pádua</tp:taxon-authority><tp:taxon-status xmlns:xlink="http://www.w3.org/1999/xlink" xlink:type="simple">sp. nov.</tp:taxon-status><xref ref-type="fig" rid="F1">Figs 1A–F</xref><xref ref-type="fig" rid="F6">, 6</xref></tp:nomenclature><tp:treatment-sec sec-type="diagnosis" id="SECID0EAOAE"><title>Diagnosis.</title><p>This species can be distinguished from all other species of the <italic><tp:taxon-name><tp:taxon-name-part taxon-name-part-type="genus" reg="Clistopyga">C.</tp:taxon-name-part> <tp:taxon-name-part taxon-name-part-type="species" reg="henryi">henryi</tp:taxon-name-part></tp:taxon-name></italic> species-group by the combination of the following characteristics: 1) ovipositor straight; 2) submetapleural carina incomplete, only present at anterior 0.3; 3) hind wing with distal abscissa of <italic>CU</italic> well pigmented; 4) clypeus 1.9× as broad as medially long; 5) metapleuron whitish orange with ventral part weakly blackish and propodeum centrally blackish, lateral part whitish; 6) tergites I–VI blackish with posterolateral black to blackish spots posterior to transverse white bands and 7) ovipositor 2.4× as long as hind tibia; 8) sheath about 2.2× as long as hind tibia, length of setae on average 1.5× the sheath basal width.</p><fig id="F1" position="float" orientation="portrait"><object-id xmlns:xlink="http://www.w3.org/1999/xlink" content-type="doi" xlink:type="simple">10.3897/zookeys.1260.163690.figure1</object-id><object-id xmlns:xlink="http://www.w3.org/1999/xlink" content-type="arpha" xlink:type="simple">2F19DA77-176C-50EB-BDC1-48BEE0574E17</object-id><label>Figure 1.</label><caption><p><italic><tp:taxon-name><tp:taxon-name-part taxon-name-part-type="genus" reg="Clistopyga">Clistopyga</tp:taxon-name-part> <tp:taxon-name-part taxon-name-part-type="species" reg="peruandina">peruandina</tp:taxon-name-part></tp:taxon-name></italic> Sääksjärvi &amp; Pádua, sp. nov., female (holotype). A. Habitus; B. Head and mesosoma, lateral view; C. Face, frontal view; D. Head and mesosoma, dorsal view; E. Propodeum and metasoma, dorsal view; F. Ovipositor, lateral view.</p></caption><graphic xmlns:xlink="http://www.w3.org/1999/xlink" xlink:href="zookeys-1260-023_article-163690__-g001.jpg" position="float" orientation="portrait" xlink:type="simple" id="oo_1464534.jpg"><uri content-type="original_file" xlink:type="simple">https://binary.pensoft.net/fig/1464534</uri></graphic></fig></tp:treatment-sec><tp:treatment-sec sec-type="description" id="SECID0ELPAE"><title>Description.</title><p><bold>Female</bold>: body length about 10 mm. Fore wing length 6.58 mm. <bold><italic>Head</italic>.</bold> In dorsal view, strongly narrowed behind the eye. Gena smooth and shiny with evenly sparse setiferous punctures, in dorsal view about 0.6× as long as eye, in frontal view slightly concave and constricted below eye. Frons smooth and shiny. Vertex smooth and shiny, with isolated setiferous punctures. Posterior ocellus separated from eye 0.9× its maximum diameter, the distance between hind ocelli 0.85× its maximum diameter of posterior ocellus. Occipital carina, weak but complete, not raised in a flange-like protuberance at the lower lateral region of the head. Face with fine and relatively scattered setiferous punctures, the distance between punctures is much more than twice the diameter of punctures. Clypeal suture slightly curved. Clypeus 1.9× as broad as medially long, moderately convex in dorsal half, flat in ventral half, with apical margin straight. Malar space about 0.8× as long as basal mandibular width, with a granulate wide sulcus. Antenna with 26 flagellomeres, first flagellomere 5.4× as long as wide. <bold><italic>Mesosoma</italic>.</bold> Pronotum shiny, smooth, with fine and scattered setiferous punctures except in the center. Mesoscutum entirely smooth and shiny, with fine, sparse setiferous punctures. Notauli deep, reaching 0.4 of length of mesoscutum. Mesopleuron shiny, with very sparse setiferous punctures, except in posterior part below speculum. Epicnemial carina strong, its dorsal end slightly curved backward, ending at the level of centre of pronotum. Metapleuron shiny, almost glabrous, except for some sparse setiferous punctures at posterior part, 1.7× as long as deep. Submetapleural carina incomplete, present at anterior about 0.3. Propodeum smooth and shiny, with sparse and fine setiferous punctures laterally, in dorsal view 1.1× as long as medially wide. Propodeal spiracle joining groove separating propodeum and metapleuron, groove partially interrupted by spiracle. Hind leg with femur 4.6× as long as deep and 0.95× as long as tibia. Fore wing with vein 1<italic>cu-a</italic> more or less antefurcal to <italic>M&amp;Rs</italic>; vein 2<italic>rs-m</italic> about 0.5× as long as abscissa of <italic>M</italic> between 2<italic>rs-m</italic> and 2<italic>m-cu</italic>; the abscissa of <italic>CU</italic> between 1<italic>m-cu&amp;M</italic> and <italic>CU</italic> 1.45× as long as 2<italic>cu-a</italic>. Hind wing with vein <italic>CU</italic> about 0.6× as long as abscissa of <italic>CU</italic> between <italic>M</italic> and <italic>cu-a</italic>; vein <italic>cu-a</italic> reclivous; abscissa of <italic>CU</italic> vertical and straight; distal abscissa of <italic>CU</italic> well pigmented. <bold><italic>Metasoma</italic>.</bold> Tergite I about 1.1× as long as posteriorly broad, smooth and shiny, with fine, relatively dense setiferous punctures laterally; spiracle near its basal 0.4; lateromedian longitudinal carinae weak, reaching 0.3 of length of tergite; lateral longitudinal carinae weak, reaching 0.3 of length of tergite. Sternite I extending back about 0.6 of length of tergite. Tergite II about 0.9× as long as posteriorly broad, central region shiny, with very fine and very sparse setiferous punctures; anterolateral part weakly rugulose, rest of tergites shiny, progressively more densely and strongly punctate. Ovipositor 2.4× as long as hind tibia, sheath about 2.2× as long as hind tibia, length of setae on average 1.5× the sheath basal width.</p><p><bold>Coloration.</bold> Head black with clypeus, frontal, facial orbits widely and vertical orbits and mouth parts, except apex of mandibles, white; antenna with scape, pedicel black, and first flagelomerus widely white on the outer side, flagellomeres II+ brown, the basal ones pallid on the outer side. Mesosoma mostly whitish orange, upper and lower parts of pronotum, propleuron posteriorly, tegula, subalar prominence, posterior part of mesopleuron, scutellum posteriorly, metanotum dorsally and longitudinal bands laterally of propodeum whitish; propleuron anteriorly, basal part of metanotum and median part of propodeum black. Metasoma mostly black, with transverse white bands on tergites I–VI and whitish areas on anterolateral corners of tergites I–III; tergites II–VI with posterolateral black to blackish spots posterior to transverse white bands. Fore and mid legs predominantly whitish, middle coxae laterally and proximally black, middle trochanters proximally black, femora and tibia dorsally striped with black and tarsi infuscate; hind leg white, coxa laterally and proximally black, trochanter proximally black, femur dorsally and externally striped with black, tibia slightly infuscate, dorsally striped with black, tarsi infuscate. Wings hyaline, pterostigma brown.</p><p><bold>Male.</bold> Unknown.</p></tp:treatment-sec><tp:treatment-sec sec-type="type material" id="SECID0EJRAE"><title>Type material.</title><p><bold><italic>Holotype</italic>: Peru</bold> • ♀, CU [= Cuzco], Cosnipata valley, San Pedro, 24.X.2007, <named-content xmlns:xlink="http://www.w3.org/1999/xlink" content-type="dwc:verbatimCoordinates" xlink:type="simple"><named-content content-type="geo-json" specific-use="{&#34;type&#34;:&#34;Point&#34;,&#34;coordinates&#34;:[-71.548611,-13.056389]}" id="NCID0EXRAE" xlink:type="simple">13°03'23"S, 71°32'55"W</named-content></named-content>, 1520 m, Malaise [trap] 11, C. Castillo leg. (<abbrev xmlns:xlink="http://www.w3.org/1999/xlink" xlink:title="Museo de Historia Natural, Universidad Mayor de San Marcos" id="ABBRID0E3RAE" xlink:type="simple">UNSM</abbrev>).</p></tp:treatment-sec><tp:treatment-sec sec-type="etymology" id="SECID0EASAE"><title>Etymology.</title><p>The specific name (in apposition) “<italic><tp:taxon-name><tp:taxon-name-part taxon-name-part-type="genus" reg="Clistopyga"/><tp:taxon-name-part taxon-name-part-type="species" reg="peruandina">peruandina</tp:taxon-name-part></tp:taxon-name></italic>” refers to the tropical Peruvian Andes.</p></tp:treatment-sec><tp:treatment-sec sec-type="distribution" id="SECID0EQSAE"><title>Distribution.</title><p>Peru (Fig. <xref ref-type="fig" rid="F6">6</xref>).</p></tp:treatment-sec><tp:treatment-sec sec-type="remarks" id="SECID0E1SAE"><title>Remarks.</title><p><italic><tp:taxon-name><tp:taxon-name-part taxon-name-part-type="genus" reg="Clistopyga">Clistopyga</tp:taxon-name-part> <tp:taxon-name-part taxon-name-part-type="species" reg="peruandina">peruandina</tp:taxon-name-part></tp:taxon-name></italic> sp. nov. resembles <italic><tp:taxon-name><tp:taxon-name-part taxon-name-part-type="genus" reg="Clistopyga">C.</tp:taxon-name-part> <tp:taxon-name-part taxon-name-part-type="species" reg="carinata">carinata</tp:taxon-name-part></tp:taxon-name></italic> Bordera &amp; Palacio, 2019 and <italic><tp:taxon-name><tp:taxon-name-part taxon-name-part-type="genus" reg="Clistopyga">C.</tp:taxon-name-part> <tp:taxon-name-part taxon-name-part-type="species" reg="declinata">declinata</tp:taxon-name-part></tp:taxon-name></italic> Palacio &amp; Bordera, 2019 mainly by having metasoma mostly black, with transverse white bands on tergites. However, it clearly differs from both species by straight ovipositor (decurved ovipositor in <italic><tp:taxon-name><tp:taxon-name-part taxon-name-part-type="genus" reg="Clistopyga">C.</tp:taxon-name-part> <tp:taxon-name-part taxon-name-part-type="species" reg="carinata">carinata</tp:taxon-name-part></tp:taxon-name></italic> and <italic><tp:taxon-name><tp:taxon-name-part taxon-name-part-type="genus" reg="Clistopyga">C.</tp:taxon-name-part> <tp:taxon-name-part taxon-name-part-type="species" reg="declinata">declinata</tp:taxon-name-part></tp:taxon-name></italic>).</p></tp:treatment-sec><tp:treatment-sec><!--Section generated to contain objects referenced in tp:taxon-treatment.--><fig id="F6" position="float" orientation="portrait"><object-id xmlns:xlink="http://www.w3.org/1999/xlink" content-type="doi" xlink:type="simple">10.3897/zookeys.1260.163690.figure6</object-id><object-id xmlns:xlink="http://www.w3.org/1999/xlink" content-type="arpha" xlink:type="simple">829DD86A-BD9F-511A-A2AB-938EA5D2EFE5</object-id><label>Figure 6.</label><caption><p>Geographical distribution. Purple star: <italic><tp:taxon-name><tp:taxon-name-part taxon-name-part-type="genus" reg="Clistopyga">Clistopyga</tp:taxon-name-part> <tp:taxon-name-part taxon-name-part-type="species" reg="peruandina">peruandina</tp:taxon-name-part></tp:taxon-name></italic> Sääksjärvi &amp; Pádua, sp. nov.; yellow triangle: <italic><tp:taxon-name><tp:taxon-name-part taxon-name-part-type="genus" reg="Clistopyga">C.</tp:taxon-name-part> <tp:taxon-name-part taxon-name-part-type="species" reg="carinata">carinata</tp:taxon-name-part></tp:taxon-name></italic> Bordera &amp; Palacio, 2019; red circle: <italic><tp:taxon-name><tp:taxon-name-part taxon-name-part-type="genus" reg="Clistopyga">C.</tp:taxon-name-part> <tp:taxon-name-part taxon-name-part-type="species" reg="teresopolitana">teresopolitana</tp:taxon-name-part></tp:taxon-name></italic> Pádua, sp. nov.</p></caption><graphic xmlns:xlink="http://www.w3.org/1999/xlink" xlink:href="zookeys-1260-023_article-163690__-g006.jpg" position="float" orientation="portrait" xlink:type="simple" id="oo_1464539.jpg"><uri content-type="original_file" xlink:type="simple">https://binary.pensoft.net/fig/1464539</uri></graphic></fig></tp:treatment-sec></tp:taxon-treatment>
