# Supplementary material for: ﻿Two new species of the Clistopyga henryi species-group (Hymenoptera, Ichneumonidae, Pimplinae) from South America, with a key to species of the group
Source: Zookeys. 2025 Nov 13;1260:23–36. doi: 10.3897/zookeys.1260.163690 (PMC12635639; doi:10.3897/zookeys.1260.163690)
Supplement: XML Treatment for Clistopyga teresopolitana [file zookeys.1260.163690-treatment2.xml]

<!DOCTYPE tp:taxon-treatment
  PUBLIC "-//TaxonX//DTD Taxonomic Treatment Publishing DTD v0 20100105//EN" "tax-treatment-NSO.dtd">
<tp:taxon-treatment xmlns:tp="http://www.plazi.org/taxpub"><tp:treatment-meta><kwd-group><label>Taxon classification</label><kwd>
                <named-content content-type="kingdom">Animalia</named-content>
              </kwd><kwd>
                <named-content content-type="order">Hymenoptera</named-content>
              </kwd><kwd>
                <named-content content-type="family">Ichneumonidae</named-content>
              </kwd></kwd-group><mixed-citation publication-type="journal"><person-group><name><surname>Pádua</surname><given-names>Diego G.</given-names></name><name><surname>Sääksjärvi</surname><given-names>Ilari E.</given-names></name><name><surname>Kaunisto</surname><given-names>Kari M.</given-names></name><name><surname>Monteiro</surname><given-names>Ricardo F.</given-names></name></person-group><article-title>﻿Two new species of the <italic><tp:taxon-name><tp:taxon-name-part taxon-name-part-type="genus" reg="Clistopyga">Clistopyga</tp:taxon-name-part> <tp:taxon-name-part taxon-name-part-type="species" reg="henryi">henryi</tp:taxon-name-part></tp:taxon-name></italic> species-group (<tp:taxon-name><tp:taxon-name-part taxon-name-part-type="order">Hymenoptera</tp:taxon-name-part></tp:taxon-name>, <tp:taxon-name><tp:taxon-name-part taxon-name-part-type="family">Ichneumonidae</tp:taxon-name-part></tp:taxon-name>, <tp:taxon-name><tp:taxon-name-part taxon-name-part-type="subfamily">Pimplinae</tp:taxon-name-part></tp:taxon-name>) from South America, with a key to species of the group</article-title><source>Zookeys</source><day>13</day><month>11</month><year>2025</year><volume>1260</volume><fpage>23</fpage><lpage>36</lpage><pub-id pub-id-type="doi">10.3897/zookeys.1260.163690</pub-id></mixed-citation></tp:treatment-meta><tp:nomenclature><label>﻿</label><tp:taxon-name><object-id xmlns:xlink="http://www.w3.org/1999/xlink" content-type="arpha" xlink:type="simple">EC2F897F-051F-5C5A-9F64-8DF5B8995A36</object-id>
              <tp:taxon-name-part taxon-name-part-type="genus" reg="Clistopyga">Clistopyga</tp:taxon-name-part>
              <tp:taxon-name-part taxon-name-part-type="species" reg="teresopolitana">teresopolitana</tp:taxon-name-part>
              <object-id xmlns:xlink="http://www.w3.org/1999/xlink" content-type="zoobank" xlink:type="simple">https://zoobank.org/D1AD00C4-74DF-45CD-8452-0DEDEB28CC3D</object-id>
            </tp:taxon-name><tp:taxon-authority>Pádua</tp:taxon-authority><tp:taxon-status xmlns:xlink="http://www.w3.org/1999/xlink" xlink:type="simple">sp. nov.</tp:taxon-status><xref ref-type="fig" rid="F2">Figs 2A–F</xref><xref ref-type="fig" rid="F6">, 6</xref></tp:nomenclature><tp:treatment-sec sec-type="diagnosis" id="SECID0EJWAE"><title>Diagnosis.</title><p>This species can be distinguished from all other species of the <italic><tp:taxon-name><tp:taxon-name-part taxon-name-part-type="genus" reg="Clistopyga">C.</tp:taxon-name-part> <tp:taxon-name-part taxon-name-part-type="species" reg="henryi">henryi</tp:taxon-name-part></tp:taxon-name></italic> species-group by the combination of the following characteristics: 1) ovipositor straight; 2) submetapleural carina incomplete, only present at anterior 0.2; 3) hind wing with distal abscissa of <italic>CU</italic> well pigmented; 4) clypeus 1.3–1.7× as broad as medially long; 5) metapleuron reddish orange with ventral part blackish and propodeum blackish in the center, lateral part whitish; 6) tergites II–VI with posterolateral black to blackish spots posterior to transverse white bands.; 7) female with ovipositor 2.2× as long as hind tibia; 8) sheath about 2.0× as long as hind tibia, length of setae on average 2.0× the sheath basal width.</p><fig id="F2" position="float" orientation="portrait"><object-id xmlns:xlink="http://www.w3.org/1999/xlink" content-type="doi" xlink:type="simple">10.3897/zookeys.1260.163690.figure2</object-id><object-id xmlns:xlink="http://www.w3.org/1999/xlink" content-type="arpha" xlink:type="simple">277511F0-7C7A-5956-96D0-EB97CD8AFDE6</object-id><label>Figure 2.</label><caption><p><italic><tp:taxon-name><tp:taxon-name-part taxon-name-part-type="genus" reg="Clistopyga">Clistopyga</tp:taxon-name-part> <tp:taxon-name-part taxon-name-part-type="species" reg="teresopolitana">teresopolitana</tp:taxon-name-part></tp:taxon-name></italic> Pádua, sp. nov., female (holotype). A. Habitus. B. Face, frontal view; C. Head and mesoscutum, dorsal view; D. Propodeum, lateral view (arrow showing submetapleural carina); E. Metasoma, dorsal view; F. Ovipositor, lateral view.</p></caption><graphic xmlns:xlink="http://www.w3.org/1999/xlink" xlink:href="zookeys-1260-023_article-163690__-g002.jpg" position="float" orientation="portrait" xlink:type="simple" id="oo_1464535.jpg"><uri content-type="original_file" xlink:type="simple">https://binary.pensoft.net/fig/1464535</uri></graphic></fig></tp:treatment-sec><tp:treatment-sec sec-type="description" id="SECID0EUXAE"><title>Description.</title><p><bold>Female</bold>: Body length [7.12] 7.0–10.6 mm. Fore wing length [5.12] 5.0–7.15 mm. <bold><italic>Head</italic>.</bold> In dorsal view, strongly narrowed behind eye. Gena smooth and shiny with evenly sparse setiferous punctures, in dorsal view [0.33] 0.15–0.35× as long as eye, in frontal view slightly concave and constricted below eyes. Frons smooth and shiny. Vertex smooth and shiny, with isolated setiferous punctures. Posterior ocellus separated from eye [0.75] 0.75–1.15× its maximum diameter, distance between hind ocelli [1.33] 1.0–1.35× its maximum diameter of posterior ocellus. Occipital carina, weak but complete, not raised in a flange-like protuberance at the lower lateral region of head. Face with fine and relatively scattered setiferous punctures, distance between punctures much more than twice the diameter of punctures. Clypeal suture slightly curved. Clypeus [1.66] 1.3–1.7× as broad as medially long, moderately convex in dorsal half, flat in ventral half, with apical margin straight. Malar space [0.6] 0.55–0.6× as long as basal mandibular width, with a granulate wide sulcus. Antenna with [25] 25–26 flagellomeres, first flagellomere about [6.0] 6.0–10.5× as long as wide. <bold><italic>Mesosoma</italic>.</bold> Pronotum shiny, smooth, with fine and scattered setiferous punctures except in the center. Mesoscutum entirely smooth and shiny, with fine and sparse setiferous punctures. Notauli deep, reaching [0.36] 0.25–0.36 of length of mesoscutum. Mesopleuron shiny, with very sparse setiferous punctures, except in posterior part below speculum. Epicnemial carina weak, its dorsal end slightly curved backward, ending at level of centre of pronotum. Metapleuron shiny, almost glabrous, except for some sparse setiferous punctures at posterior part, [1.81] 1.8–1.9× as long as deep. Submetapleural carina incomplete, present at anterior about [0.2]. Propodeum smooth and shiny, with sparse and fine setiferous punctures laterally, in dorsal view [1.2] 1.1–1.2× as long as medially wide. Propodeal spiracle joining groove separating propodeum and metapleuron, groove partially interrupted by spiracle. Hind leg with femur [6.0] 4.0–6.0× as long as deep and [0.88] 0.85–0.9× as long as tibia. Fore wing with vein 1<italic>cu-a</italic> more or less antefurcal to <italic>M&amp;Rs</italic>; vein 2<italic>rs-m</italic> about [0.57] 0.45–0.57× as long as abscissa of <italic>M</italic> between 2<italic>rs-m</italic> and 2<italic>m-cu</italic>; the abscissa of <italic>CU</italic> between 1<italic>m-cu&amp;M</italic> and <italic>CU</italic> [1.14] 1.1–1.5× as long as 2<italic>cu-a</italic>. Hind wing with vein <italic>CU</italic> about [0.5]× as long as abscissa of <italic>CU</italic> between <italic>M</italic> and <italic>cu-a</italic>; vein <italic>cu-a</italic> reclivous; abscissa of <italic>CU</italic> vertical and straight; distal abscissa of <italic>CU</italic> well pigmented. <bold><italic>Metasoma</italic>.</bold> Tergite I [1.66] 1.4–1.66× as long as posteriorly broad, smooth and shiny, with fine and relatively dense setiferous punctures laterally; spiracle near its basal [0.4]; lateromedian longitudinal carinae weak, reaching about [0.17] 0.15–0.20 of length of tergite; lateral longitudinal carinae weak, reaching about [0.33] of the length of tergite. Sternite I extending back [0.46] 0.4–0.5 of the length of tergite. Tergite II [1.16] 1.1–1.3× as long as posteriorly broad, central region shiny, with very fine and very sparse setiferous punctures; anterolateral part weakly rugulose, rest of tergites shiny, progressively more densely and strongly punctate. Ovipositor [2.2]× as long as hind tibia, sheath about [2.0]× as long as hind tibia, length of setae on average [2.0]× the sheath basal width.</p><p><bold>Coloration.</bold> Head black with, frontal, facial orbits widely and vertical orbits and mouth parts, except apex of mandibles, white; antenna with scape and pedicel black, widely white on the outer side, flagellomeres brown, the basal ones pallid on the outer side. Mesosoma mostly reddish orange, upper and lower parts of pronotum, propleuron posteriorly, tegula, subalar prominence, posterior part of mesopleuron, scutellum posteriorly, metanotum dorsally and longitudinal bands laterally of propodeum whitish; propleuron anteriorly, basal part of metanotum and median part of propodeum black. Metasoma mostly black, with transverse white bands on tergites I–VI and whitish areas on anterolateral corners of tergites I–III; tergites II–VI with posterolateral black to blackish spots posterior to transverse white bands. Fore and mid legs predominantly whitish, middle coxae laterally and proximally black, middle trochanters proximally black, femora and tibia dorsally striped with black and tarsi infuscate; hind leg white, coxa laterally and proximally black, trochanter proximally black, femur dorsally and externally striped with black, tibia slightly infuscate, dorsally striped with black, tarsi infuscate. Wings hyaline, pterostigma brown.</p><p><bold>Male.</bold> Similar to female in structure and coloration (Fig. <xref ref-type="fig" rid="F3">3</xref>), except by body length 6.0–8.5 mm; fore wing length 4.0–6.5 mm; ventral part of gena with longitudinal conspicuous concavity; eyes with strong concavity, 0.3–0.4× as long as eye; posterior ocellus separated from the eye about 0.85–1.0× its maximum diameter; distance between hind ocelli about 1.0–1.2× maximum diameter of posterior ocellus; clypeus 0.55–0.6× as broad as medially long, weakly concave ventrally; antenna with 22–24 flagellomeres, first flagellomere. 6.0–7.0× as long as wide; metapleuron 2.0–2.3× as long as deep; hind leg with femur 4.8–6.5× as long as deep; vein 2<italic>rs-m</italic> about 0.4× as long as abscissa of <italic>M</italic> between 2<italic>rs-m</italic> and 2<italic>m-cu</italic>; tergite I and tergite II, 1.75–1.8 and 1.6–1.7× as long as posteriorly broad, respectively; malar space yellowish; metasoma mostly black with tergites I–IV with posterolateral blackish spots.</p><fig id="F3" position="float" orientation="portrait"><object-id xmlns:xlink="http://www.w3.org/1999/xlink" content-type="doi" xlink:type="simple">10.3897/zookeys.1260.163690.figure3</object-id><object-id xmlns:xlink="http://www.w3.org/1999/xlink" content-type="arpha" xlink:type="simple">E039515E-7944-5695-8818-CEC4136176AF</object-id><label>Figure 3.</label><caption><p><italic><tp:taxon-name><tp:taxon-name-part taxon-name-part-type="genus" reg="Clistopyga">Clistopyga</tp:taxon-name-part> <tp:taxon-name-part taxon-name-part-type="species" reg="teresopolitana">teresopolitana</tp:taxon-name-part></tp:taxon-name></italic> Pádua, sp. nov., male (paratype). A. Habitus; B. Face, frontal view.</p></caption><graphic xmlns:xlink="http://www.w3.org/1999/xlink" xlink:href="zookeys-1260-023_article-163690__-g003.jpg" position="float" orientation="portrait" xlink:type="simple" id="oo_1464536.jpg"><uri content-type="original_file" xlink:type="simple">https://binary.pensoft.net/fig/1464536</uri></graphic></fig></tp:treatment-sec><tp:treatment-sec sec-type="type material" id="SECID0EW1AE"><title>Type material.</title><p><bold><italic>Holotype</italic>: Brazil</bold>, • ♀, RJ [= Rio de Janeiro], Teresópolis, PARNASO [= Parque Nacional da Serra dos Órgãos], Pto. 6B, 877 m., <named-content xmlns:xlink="http://www.w3.org/1999/xlink" content-type="dwc:verbatimCoordinates" xlink:type="simple"><named-content content-type="geo-json" specific-use="{&#34;type&#34;:&#34;Point&#34;,&#34;coordinates&#34;:[-43.001667,-22.469861]}" id="NCID0EE2AE" xlink:type="simple">22°28'11.5"S, 43°00'06.0"W</named-content></named-content>, VI.2015, [Malaise trap] (R.F. Monteiro and team leg.), <named-content xmlns:xlink="http://www.w3.org/1999/xlink" content-type="dwc:institutional_code" xlink:title="Departamento de Ecologia e Biologia Evolutiva" xlink:href="http://grbio.org/institution/universidade-federal-de-sao-carlos" xlink:type="simple">DCBU</named-content>. <bold><italic>Paratypes</italic></bold>: • same data of holotype, but. IX.2015, 1♀, <named-content xmlns:xlink="http://www.w3.org/1999/xlink" content-type="dwc:institutional_code" xlink:title="Departamento de Ecologia e Biologia Evolutiva" xlink:href="http://grbio.org/institution/universidade-federal-de-sao-carlos" xlink:type="simple">DCBU</named-content>; • idem, but Pto. 13B, 1941 m., <named-content xmlns:xlink="http://www.w3.org/1999/xlink" content-type="dwc:verbatimCoordinates" xlink:type="simple"><named-content content-type="geo-json" specific-use="{&#34;type&#34;:&#34;Point&#34;,&#34;coordinates&#34;:[-43.020056,-22.454944]}" id="NCID0EX2AE" xlink:type="simple">22°27'17.8"S, 43°01'12.2"W</named-content></named-content>, IX.2015, 1♀, <named-content xmlns:xlink="http://www.w3.org/1999/xlink" content-type="dwc:institutional_code" xlink:title="Invertebrate Collection of the Instituto Nacional de Pesquisas da Amazônia" xlink:href="http://grbio.org/institution/instituto-nacional-de-pesquisas-da-amazonia" xlink:type="simple">INPA</named-content>; • idem, but IX.2015, 1♀, <named-content xmlns:xlink="http://www.w3.org/1999/xlink" content-type="dwc:institutional_code" xlink:title="Departamento de Ecologia e Biologia Evolutiva" xlink:href="http://grbio.org/institution/universidade-federal-de-sao-carlos" xlink:type="simple">DCBU</named-content>; • idem, but Pto. 15A, 2140 m.,<named-content xmlns:xlink="http://www.w3.org/1999/xlink" content-type="dwc:verbatimCoordinates" xlink:type="simple"><named-content content-type="geo-json" specific-use="{&#34;type&#34;:&#34;Point&#34;,&#34;coordinates&#34;:[-43.028583,-22.460389]}" id="NCID0EH3AE" xlink:type="simple"> 22°27'37.4"S, 43°01'42.9"W</named-content></named-content>, V.2015, 1♂, <named-content xmlns:xlink="http://www.w3.org/1999/xlink" content-type="dwc:institutional_code" xlink:title="Zoological Museum of the Universidade de São Paulo" xlink:href="http://grbio.org/institution/museu-de-zoologia-da-universidade-de-sao-paulo" xlink:type="simple">MZUSP</named-content>; idem, but • 1♂, <named-content xmlns:xlink="http://www.w3.org/1999/xlink" content-type="dwc:institutional_code" xlink:title="Departamento de Ecologia e Biologia Evolutiva" xlink:href="http://grbio.org/institution/universidade-federal-de-sao-carlos" xlink:type="simple">DCBU</named-content>.</p></tp:treatment-sec><tp:treatment-sec sec-type="etymology" id="SECID0EU3AE"><title>Etymology.</title><p>The specific name “<italic><tp:taxon-name><tp:taxon-name-part taxon-name-part-type="genus" reg="Clistopyga"/><tp:taxon-name-part taxon-name-part-type="species" reg="teresopolitana">teresopolitana</tp:taxon-name-part></tp:taxon-name></italic>” is an adjective referring to the type locality, Teresópolis, Rio de Janeiro, Brazil. The toponym, meaning “city of Teresa,” combines the personal name Teresa (of Greek origin) with the Greek word πόλις (pólis, “city”).</p></tp:treatment-sec><tp:treatment-sec sec-type="distribution" id="SECID0EE4AE"><title>Distribution.</title><p>Brazil (Fig. <xref ref-type="fig" rid="F6">6</xref>).</p></tp:treatment-sec><tp:treatment-sec sec-type="remarks" id="SECID0EO4AE"><title>Remarks.</title><p><italic><tp:taxon-name><tp:taxon-name-part taxon-name-part-type="genus" reg="Clistopyga">Clistopyga</tp:taxon-name-part> <tp:taxon-name-part taxon-name-part-type="species" reg="teresopolitana">teresopolitana</tp:taxon-name-part></tp:taxon-name></italic> sp. nov. resembles <italic><tp:taxon-name><tp:taxon-name-part taxon-name-part-type="genus" reg="Clistopyga">C.</tp:taxon-name-part> <tp:taxon-name-part taxon-name-part-type="species" reg="henryi">henryi</tp:taxon-name-part></tp:taxon-name></italic> Gauld, 1991 mainly by body coloration (reddish-orange in general), submetapleural carina not complete, and ovipositor straight, not decurved. However, it clearly differs from <italic><tp:taxon-name><tp:taxon-name-part taxon-name-part-type="genus" reg="Clistopyga">C.</tp:taxon-name-part> <tp:taxon-name-part taxon-name-part-type="species" reg="henryi">henryi</tp:taxon-name-part></tp:taxon-name></italic> by its shorter ovipositor (2.2× as long as the hind tibia, ovipositor 2.7–2.8× as long as hind tibia in <italic><tp:taxon-name><tp:taxon-name-part taxon-name-part-type="genus" reg="Clistopyga">C.</tp:taxon-name-part> <tp:taxon-name-part taxon-name-part-type="species" reg="henryi">henryi</tp:taxon-name-part></tp:taxon-name></italic>).</p></tp:treatment-sec><tp:treatment-sec><!--Section generated to contain objects referenced in tp:taxon-treatment.--><fig id="F6" position="float" orientation="portrait"><object-id xmlns:xlink="http://www.w3.org/1999/xlink" content-type="doi" xlink:type="simple">10.3897/zookeys.1260.163690.figure6</object-id><object-id xmlns:xlink="http://www.w3.org/1999/xlink" content-type="arpha" xlink:type="simple">829DD86A-BD9F-511A-A2AB-938EA5D2EFE5</object-id><label>Figure 6.</label><caption><p>Geographical distribution. Purple star: <italic><tp:taxon-name><tp:taxon-name-part taxon-name-part-type="genus" reg="Clistopyga">Clistopyga</tp:taxon-name-part> <tp:taxon-name-part taxon-name-part-type="species" reg="peruandina">peruandina</tp:taxon-name-part></tp:taxon-name></italic> Sääksjärvi &amp; Pádua, sp. nov.; yellow triangle: <italic><tp:taxon-name><tp:taxon-name-part taxon-name-part-type="genus" reg="Clistopyga">C.</tp:taxon-name-part> <tp:taxon-name-part taxon-name-part-type="species" reg="carinata">carinata</tp:taxon-name-part></tp:taxon-name></italic> Bordera &amp; Palacio, 2019; red circle: <italic><tp:taxon-name><tp:taxon-name-part taxon-name-part-type="genus" reg="Clistopyga">C.</tp:taxon-name-part> <tp:taxon-name-part taxon-name-part-type="species" reg="teresopolitana">teresopolitana</tp:taxon-name-part></tp:taxon-name></italic> Pádua, sp. nov.</p></caption><graphic xmlns:xlink="http://www.w3.org/1999/xlink" xlink:href="zookeys-1260-023_article-163690__-g006.jpg" position="float" orientation="portrait" xlink:type="simple" id="oo_1464539.jpg"><uri content-type="original_file" xlink:type="simple">https://binary.pensoft.net/fig/1464539</uri></graphic></fig></tp:treatment-sec></tp:taxon-treatment>
