# Supplementary material for: ﻿Two new species of the Clistopyga henryi species-group (Hymenoptera, Ichneumonidae, Pimplinae) from South America, with a key to species of the group
Source: Zookeys. 2025 Nov 13;1260:23–36. doi: 10.3897/zookeys.1260.163690 (PMC12635639; doi:10.3897/zookeys.1260.163690)
Supplement: XML Treatment for Clistopyga carinata [file zookeys.1260.163690-treatment3.xml]

<!DOCTYPE tp:taxon-treatment
  PUBLIC "-//TaxonX//DTD Taxonomic Treatment Publishing DTD v0 20100105//EN" "tax-treatment-NSO.dtd">
<tp:taxon-treatment xmlns:tp="http://www.plazi.org/taxpub"><tp:treatment-meta><kwd-group><label>Taxon classification</label><kwd>
                <named-content content-type="kingdom">Animalia</named-content>
              </kwd><kwd>
                <named-content content-type="order">Hymenoptera</named-content>
              </kwd><kwd>
                <named-content content-type="family">Ichneumonidae</named-content>
              </kwd></kwd-group><mixed-citation publication-type="journal"><person-group><name><surname>Pádua</surname><given-names>Diego G.</given-names></name><name><surname>Sääksjärvi</surname><given-names>Ilari E.</given-names></name><name><surname>Kaunisto</surname><given-names>Kari M.</given-names></name><name><surname>Monteiro</surname><given-names>Ricardo F.</given-names></name></person-group><article-title>﻿Two new species of the <italic><tp:taxon-name><tp:taxon-name-part taxon-name-part-type="genus" reg="Clistopyga">Clistopyga</tp:taxon-name-part> <tp:taxon-name-part taxon-name-part-type="species" reg="henryi">henryi</tp:taxon-name-part></tp:taxon-name></italic> species-group (<tp:taxon-name><tp:taxon-name-part taxon-name-part-type="order">Hymenoptera</tp:taxon-name-part></tp:taxon-name>, <tp:taxon-name><tp:taxon-name-part taxon-name-part-type="family">Ichneumonidae</tp:taxon-name-part></tp:taxon-name>, <tp:taxon-name><tp:taxon-name-part taxon-name-part-type="subfamily">Pimplinae</tp:taxon-name-part></tp:taxon-name>) from South America, with a key to species of the group</article-title><source>Zookeys</source><day>13</day><month>11</month><year>2025</year><volume>1260</volume><fpage>23</fpage><lpage>36</lpage><pub-id pub-id-type="doi">10.3897/zookeys.1260.163690</pub-id></mixed-citation></tp:treatment-meta><tp:nomenclature><label>﻿</label><tp:taxon-name><object-id xmlns:xlink="http://www.w3.org/1999/xlink" content-type="arpha" xlink:type="simple">B252F7EF-7065-5173-8F7C-068F31BFE62C</object-id>
              <tp:taxon-name-part taxon-name-part-type="genus" reg="Clistopyga">Clistopyga</tp:taxon-name-part>
              <tp:taxon-name-part taxon-name-part-type="species" reg="carinata">carinata</tp:taxon-name-part>
            </tp:taxon-name><tp:taxon-authority>Bordera &amp; Palacio, 2019</tp:taxon-authority><xref ref-type="fig" rid="F4">Figs 4</xref><xref ref-type="fig" rid="F6">, 6</xref><tp:nomenclature-citation-list><tp:nomenclature-citation><tp:taxon-name>
                  <tp:taxon-name-part taxon-name-part-type="genus" reg="Clistopyga">Clistopyga</tp:taxon-name-part> <tp:taxon-name-part taxon-name-part-type="species" reg="carinata">carinata</tp:taxon-name-part></tp:taxon-name><comment>Bordera &amp; Palacio, 2019: 105. Holotype: ♀, Brazil (AEIC).</comment></tp:nomenclature-citation></tp:nomenclature-citation-list></tp:nomenclature><tp:treatment-sec sec-type="diagnosis" id="SECID0E2AAG"><title>Diagnosis.</title><p>According to <xref ref-type="bibr" rid="B12">Palacio et al. (2019)</xref>, this species can be distinguished from all other species of <italic><tp:taxon-name><tp:taxon-name-part taxon-name-part-type="genus" reg="Clistopyga">C.</tp:taxon-name-part> <tp:taxon-name-part taxon-name-part-type="species" reg="henryi">henryi</tp:taxon-name-part></tp:taxon-name></italic> group by the combination of the following characteristics: 1) hind wing with distal abscissa of <italic>CU</italic> well pigmented; 2) metapleuron and propodeum reddish-orange; 3) submetapleural carina complete; 4) tergites II–VIII predominantly dark brown; 5) female with ovipositor evenly down curved at distal 0.4.</p><fig id="F4" position="float" orientation="portrait"><object-id xmlns:xlink="http://www.w3.org/1999/xlink" content-type="doi" xlink:type="simple">10.3897/zookeys.1260.163690.figure4</object-id><object-id xmlns:xlink="http://www.w3.org/1999/xlink" content-type="arpha" xlink:type="simple">3B3F0848-DC78-50A9-B946-77DF55E6897D</object-id><label>Figure 4.</label><caption><p><italic><tp:taxon-name><tp:taxon-name-part taxon-name-part-type="genus" reg="Clistopyga">Clistopyga</tp:taxon-name-part> <tp:taxon-name-part taxon-name-part-type="species" reg="carinata">carinata</tp:taxon-name-part></tp:taxon-name></italic> Bordera &amp; Palacio, 2019, female, habitus.</p></caption><graphic xmlns:xlink="http://www.w3.org/1999/xlink" xlink:href="zookeys-1260-023_article-163690__-g004.jpg" position="float" orientation="portrait" xlink:type="simple" id="oo_1464537.jpg"><uri content-type="original_file" xlink:type="simple">https://binary.pensoft.net/fig/1464537</uri></graphic></fig><fig id="F5" position="float" orientation="portrait"><object-id xmlns:xlink="http://www.w3.org/1999/xlink" content-type="doi" xlink:type="simple">10.3897/zookeys.1260.163690.figure5</object-id><object-id xmlns:xlink="http://www.w3.org/1999/xlink" content-type="arpha" xlink:type="simple">6F53986A-6F1D-541C-BE83-17401E4B8495</object-id><label>Figure 5.</label><caption><p><italic><tp:taxon-name><tp:taxon-name-part taxon-name-part-type="genus" reg="Clistopyga">Clistopyga</tp:taxon-name-part></tp:taxon-name></italic> spp. morphological structures. A, B. Metasomal apex and ovipositor, lateral view; C–E. Propodeum, lateral view (arrows showing submetapleural carina); F, G. Hind wing, lateral view (arrows showing the distal abscissa of <italic>CU</italic>).</p></caption><graphic xmlns:xlink="http://www.w3.org/1999/xlink" xlink:href="zookeys-1260-023_article-163690__-g005.jpg" position="float" orientation="portrait" xlink:type="simple" id="oo_1464538.jpg"><uri content-type="original_file" xlink:type="simple">https://binary.pensoft.net/fig/1464538</uri></graphic></fig></tp:treatment-sec><tp:treatment-sec sec-type="material" id="SECID0EADAG"><title>Material examined.</title><p><bold>Brazil</bold> • RJ [= Rio de Janeiro], Guapimirim, PARNASO [= Parque Nacional da Serra dos Órgãos], Pto. 4B, 540 m., <named-content xmlns:xlink="http://www.w3.org/1999/xlink" content-type="dwc:verbatimCoordinates" xlink:type="simple"><named-content content-type="geo-json" specific-use="{&#34;type&#34;:&#34;Point&#34;,&#34;coordinates&#34;:[-42.991889,-22.476806]}" id="NCID0ELDAG" xlink:type="simple">22°28'36.5"S, 42°59'30.8"W</named-content></named-content>, XII.2014, [Malaise trap] (R.F. Monteiro and team leg.), 1♀, <named-content xmlns:xlink="http://www.w3.org/1999/xlink" content-type="dwc:institutional_code" xlink:title="Departamento de Ecologia e Biologia Evolutiva" xlink:href="http://grbio.org/institution/universidade-federal-de-sao-carlos" xlink:type="simple">DCBU</named-content>; • idem, but Guapimirim, Pto. 3A, 332 m., <named-content xmlns:xlink="http://www.w3.org/1999/xlink" content-type="dwc:verbatimCoordinates" xlink:type="simple"><named-content content-type="geo-json" specific-use="{&#34;type&#34;:&#34;Point&#34;,&#34;coordinates&#34;:[-42.997944,-22.494556]}" id="NCID0EXDAG" xlink:type="simple">22°29'40.4"S, 42°59'52.6"W</named-content></named-content>, VII.2015, 1♀, <named-content xmlns:xlink="http://www.w3.org/1999/xlink" content-type="dwc:institutional_code" xlink:title="Departamento de Ecologia e Biologia Evolutiva" xlink:href="http://grbio.org/institution/universidade-federal-de-sao-carlos" xlink:type="simple">DCBU</named-content>; • idem, but IX.2015, 1♀, <named-content xmlns:xlink="http://www.w3.org/1999/xlink" content-type="dwc:institutional_code" xlink:title="Zoological Museum of the Universidade de São Paulo" xlink:href="http://grbio.org/institution/museu-de-zoologia-da-universidade-de-sao-paulo" xlink:type="simple">MZUSP</named-content>; • idem, but Pto. 4A, 540 m., <named-content xmlns:xlink="http://www.w3.org/1999/xlink" content-type="dwc:verbatimCoordinates" xlink:type="simple"><named-content content-type="geo-json" specific-use="{&#34;type&#34;:&#34;Point&#34;,&#34;coordinates&#34;:[-42.991889,-22.476806]}" id="NCID0EHEAG" xlink:type="simple">22°28'36.5"S, 42°59'30.8"W</named-content></named-content>, 1♀, <named-content xmlns:xlink="http://www.w3.org/1999/xlink" content-type="dwc:institutional_code" xlink:title="Departamento de Ecologia e Biologia Evolutiva" xlink:href="http://grbio.org/institution/universidade-federal-de-sao-carlos" xlink:type="simple">DCBU</named-content>; • idem, but V.2015, 1♀, <named-content xmlns:xlink="http://www.w3.org/1999/xlink" content-type="dwc:institutional_code" xlink:title="Departamento de Ecologia e Biologia Evolutiva" xlink:href="http://grbio.org/institution/universidade-federal-de-sao-carlos" xlink:type="simple">DCBU</named-content>; • idem, but IX.2015, 1♀, <named-content xmlns:xlink="http://www.w3.org/1999/xlink" content-type="dwc:institutional_code" xlink:title="Departamento de Ecologia e Biologia Evolutiva" xlink:href="http://grbio.org/institution/universidade-federal-de-sao-carlos" xlink:type="simple">DCBU</named-content>; • idem, but XI.2015, 1♀, <named-content xmlns:xlink="http://www.w3.org/1999/xlink" content-type="dwc:institutional_code" xlink:title="Departamento de Ecologia e Biologia Evolutiva" xlink:href="http://grbio.org/institution/universidade-federal-de-sao-carlos" xlink:type="simple">DCBU</named-content>; • idem, but Teresópolis, Pto. 5A, 877 m., <named-content xmlns:xlink="http://www.w3.org/1999/xlink" content-type="dwc:verbatimCoordinates" xlink:type="simple"><named-content content-type="geo-json" specific-use="{&#34;type&#34;:&#34;Point&#34;,&#34;coordinates&#34;:[-42.995833,-22.477056]}" id="NCID0E6EAG" xlink:type="simple">22°28'37.4"S, 42°59'45.0"W</named-content></named-content>, VIII.2015, 1♀, <named-content xmlns:xlink="http://www.w3.org/1999/xlink" content-type="dwc:institutional_code" xlink:title="Departamento de Ecologia e Biologia Evolutiva" xlink:href="http://grbio.org/institution/universidade-federal-de-sao-carlos" xlink:type="simple">DCBU</named-content>; • idem, but Pto 5B, 703 m., <named-content xmlns:xlink="http://www.w3.org/1999/xlink" content-type="dwc:verbatimCoordinates" xlink:type="simple"><named-content content-type="geo-json" specific-use="{&#34;type&#34;:&#34;Point&#34;,&#34;coordinates&#34;:[-42.995861,-22.477083]}" id="NCID0ELFAG" xlink:type="simple">22°28'37.5"S, 42°59'45.1"W</named-content></named-content>, IV.2015, 1♀, <named-content xmlns:xlink="http://www.w3.org/1999/xlink" content-type="dwc:institutional_code" xlink:title="Zoological Museum of the Universidade de São Paulo" xlink:href="http://grbio.org/institution/museu-de-zoologia-da-universidade-de-sao-paulo" xlink:type="simple">MZUSP</named-content>; • idem, but Pto 7A, 952 m., <named-content xmlns:xlink="http://www.w3.org/1999/xlink" content-type="dwc:verbatimCoordinates" xlink:type="simple"><named-content content-type="geo-json" specific-use="{&#34;type&#34;:&#34;Point&#34;,&#34;coordinates&#34;:[-42.985333,-22.456889]}" id="NCID0EXFAG" xlink:type="simple">22°27'24.8"S, 42°59'07.2"W</named-content></named-content>, 1♀, <named-content xmlns:xlink="http://www.w3.org/1999/xlink" content-type="dwc:institutional_code" xlink:title="Zoological Museum of the Universidade de São Paulo" xlink:href="http://grbio.org/institution/museu-de-zoologia-da-universidade-de-sao-paulo" xlink:type="simple">MZUSP</named-content>; • idem, but Pto 9A, 1236 m., <named-content xmlns:xlink="http://www.w3.org/1999/xlink" content-type="dwc:verbatimCoordinates" xlink:type="simple"><named-content content-type="geo-json" specific-use="{&#34;type&#34;:&#34;Point&#34;,&#34;coordinates&#34;:[-43.003806,-22.482722]}" id="NCID0EDGAG" xlink:type="simple">22°28'57.8"S, 43°00'13.7"W</named-content></named-content>, III.2015, 1♀, <named-content xmlns:xlink="http://www.w3.org/1999/xlink" content-type="dwc:institutional_code" xlink:title="Invertebrate Collection of the Instituto Nacional de Pesquisas da Amazônia" xlink:href="http://grbio.org/institution/instituto-nacional-de-pesquisas-da-amazonia" xlink:type="simple">INPA</named-content>; • idem, but IV.2015, 1♀, <named-content xmlns:xlink="http://www.w3.org/1999/xlink" content-type="dwc:institutional_code" xlink:title="Invertebrate Collection of the Instituto Nacional de Pesquisas da Amazônia" xlink:href="http://grbio.org/institution/instituto-nacional-de-pesquisas-da-amazonia" xlink:type="simple">INPA</named-content>; • idem, but Pto 10A, 1444 m., <named-content xmlns:xlink="http://www.w3.org/1999/xlink" content-type="dwc:verbatimCoordinates" xlink:type="simple"><named-content content-type="geo-json" specific-use="{&#34;type&#34;:&#34;Point&#34;,&#34;coordinates&#34;:[-43.012889,-22.447500]}" id="NCID0ETGAG" xlink:type="simple">22°26'51.0"S, 43°00'46.4"W</named-content></named-content>, 1♀, <named-content xmlns:xlink="http://www.w3.org/1999/xlink" content-type="dwc:institutional_code" xlink:title="Invertebrate Collection of the Instituto Nacional de Pesquisas da Amazônia" xlink:href="http://grbio.org/institution/instituto-nacional-de-pesquisas-da-amazonia" xlink:type="simple">INPA</named-content>; • idem, but Pto 10B, 1482 m., <named-content xmlns:xlink="http://www.w3.org/1999/xlink" content-type="dwc:verbatimCoordinates" xlink:type="simple"><named-content content-type="geo-json" specific-use="{&#34;type&#34;:&#34;Point&#34;,&#34;coordinates&#34;:[-43.013611,-22.448389]}" id="NCID0E6GAG" xlink:type="simple">22°26'54.2"S, 43°00'49.0"W</named-content></named-content>, IX.2015, 2♀♀, <named-content xmlns:xlink="http://www.w3.org/1999/xlink" content-type="dwc:institutional_code" xlink:title="Invertebrate Collection of the Instituto Nacional de Pesquisas da Amazônia" xlink:href="http://grbio.org/institution/instituto-nacional-de-pesquisas-da-amazonia" xlink:type="simple">INPA</named-content>; • idem, but IV.2015, • 1♀, <named-content xmlns:xlink="http://www.w3.org/1999/xlink" content-type="dwc:institutional_code" xlink:title="Invertebrate Collection of the Instituto Nacional de Pesquisas da Amazônia" xlink:href="http://grbio.org/institution/instituto-nacional-de-pesquisas-da-amazonia" xlink:type="simple">INPA</named-content>; ES [= Espírito Santo], Dom. [= Domingos] Martins, Mata Pico do Eldorado, <named-content xmlns:xlink="http://www.w3.org/1999/xlink" content-type="dwc:verbatimCoordinates" xlink:type="simple"><named-content content-type="geo-json" specific-use="{&#34;type&#34;:&#34;Point&#34;,&#34;coordinates&#34;:[-40.658056,-20.371389]}" id="NCID0EPHAG" xlink:type="simple">20°22'17"S, 40°39'29"W</named-content></named-content>, 03–10.XII.2004, Malaise [trap] B4 (M.T. Tavares &amp; Eq. col); • det. I. Silva-Santos, 2025, 1♀ #104701, <named-content xmlns:xlink="http://www.w3.org/1999/xlink" content-type="dwc:institutional_code" xlink:title="Entomological Collection of the Universidade Federal do Espírito Santo" xlink:href="http://grbio.org/institution/universidade-federal-do-espirito-santo" xlink:type="simple">UFES</named-content>.</p></tp:treatment-sec><tp:treatment-sec sec-type="distribution" id="SECID0EYHAG"><title>Distribution.</title><p><bold>Brazil</bold> (Rio de Janeiro and Espírito Santo) (Fig. <xref ref-type="fig" rid="F6">6</xref>).</p><fig id="F6" position="float" orientation="portrait"><object-id xmlns:xlink="http://www.w3.org/1999/xlink" content-type="doi" xlink:type="simple">10.3897/zookeys.1260.163690.figure6</object-id><object-id xmlns:xlink="http://www.w3.org/1999/xlink" content-type="arpha" xlink:type="simple">829DD86A-BD9F-511A-A2AB-938EA5D2EFE5</object-id><label>Figure 6.</label><caption><p>Geographical distribution. Purple star: <italic><tp:taxon-name><tp:taxon-name-part taxon-name-part-type="genus" reg="Clistopyga">Clistopyga</tp:taxon-name-part> <tp:taxon-name-part taxon-name-part-type="species" reg="peruandina">peruandina</tp:taxon-name-part></tp:taxon-name></italic> Sääksjärvi &amp; Pádua, sp. nov.; yellow triangle: <italic><tp:taxon-name><tp:taxon-name-part taxon-name-part-type="genus" reg="Clistopyga">C.</tp:taxon-name-part> <tp:taxon-name-part taxon-name-part-type="species" reg="carinata">carinata</tp:taxon-name-part></tp:taxon-name></italic> Bordera &amp; Palacio, 2019; red circle: <italic><tp:taxon-name><tp:taxon-name-part taxon-name-part-type="genus" reg="Clistopyga">C.</tp:taxon-name-part> <tp:taxon-name-part taxon-name-part-type="species" reg="teresopolitana">teresopolitana</tp:taxon-name-part></tp:taxon-name></italic> Pádua, sp. nov.</p></caption><graphic xmlns:xlink="http://www.w3.org/1999/xlink" xlink:href="zookeys-1260-023_article-163690__-g006.jpg" position="float" orientation="portrait" xlink:type="simple" id="oo_1464539.jpg"><uri content-type="original_file" xlink:type="simple">https://binary.pensoft.net/fig/1464539</uri></graphic></fig></tp:treatment-sec><tp:treatment-sec sec-type="remarks" id="SECID0ESJAG"><title>Remarks.</title><p>After studying a large number of specimens, we report the following morphological variations in comparison with the original description by <xref ref-type="bibr" rid="B1">Bordera and Palacio (2019)</xref>: female. Body length 8.9–12.0 mm. Fore wing length 6.7–8.6 mm. Gena, in dorsal view about 0.18–0.45× as long as the eye. Posterior ocellus separated from the eye 1.0–1.25× its maximum diameter; the distance between the hind ocellus about 1.0–1.18× its maximum diameter of the posterior ocellus. Clypeus 1.6–1.88× as broad as medially long. Malar space about 0.57–0.66× as long as basal mandibular width. Antenna with 26–28 flagellomeres, first flagellomere 7.0–9.0× as long as wide. Notauli reaching 0.35–0.45 of the length of the mesoscutum. Metapleuron 1.66–1.81× as long as deep. Propodeum, in dorsal view 0.92–1.0× as long as medially wide. Hind leg with femur 4.55–5.4× as long as deep and about 0.93–1.0× as long as the tibia. Fore wing with vein 2<italic>rs-m</italic> about 0.33–0.66× as long as abscissa of <italic>M</italic> between 2<italic>rs-m</italic> and 2<italic>m-cu</italic>; abscissa of <italic>CU</italic> between 1<italic>m-cu&amp;M</italic> and <italic>CU</italic> 1.58–1.71× as long as 2<italic>cu-a</italic>. Hind wing with vein <italic>CU</italic> 0.54–0.67× as long as abscissa of <italic>CU</italic> between <italic>M</italic> and <italic>cu-a</italic>. Tergite I 1.0–1.33× as long as posteriorly broad; lateromedian longitudinal carinae reaching 0.2–0.3 of the length of tergite; lateral longitudinal carinae reaching 0.2–0.3 of the length of tergite. Sternite I extending back about 0.4–0.5 of length of tergite. Tergite II 0.93–1.05× as long as posteriorly broad. Ovipositor 2.6–3.0× as long as hind tibia; sheath about 2.05–2.4× as long as the hind tibia, length of setae on average about 2.0–2.5× the sheath basal width.</p></tp:treatment-sec><ref-list><ref id="B12"><mixed-citation xmlns:xlink="http://www.w3.org/1999/xlink" xlink:type="simple"><person-group><name name-style="western"><surname>Palacio</surname><given-names>E</given-names></name><name name-style="western"><surname>Bordera</surname><given-names>S</given-names></name><name name-style="western"><surname>Díaz</surname><given-names>F</given-names></name></person-group> (<year>2019</year>) <article-title>The Neotropical species of <italic><tp:taxon-name><tp:taxon-name-part taxon-name-part-type="genus">Clistopyga</tp:taxon-name-part></tp:taxon-name></italic> (<tp:taxon-name><tp:taxon-name-part taxon-name-part-type="order">Hymenoptera</tp:taxon-name-part></tp:taxon-name>, <tp:taxon-name><tp:taxon-name-part taxon-name-part-type="family">Ichneumonidae</tp:taxon-name-part></tp:taxon-name>, <tp:taxon-name><tp:taxon-name-part taxon-name-part-type="subfamily">Pimplinae</tp:taxon-name-part></tp:taxon-name>). Part III: The <italic><tp:taxon-name><tp:taxon-name-part taxon-name-part-type="genus">C.</tp:taxon-name-part> <tp:taxon-name-part taxon-name-part-type="species">henryi</tp:taxon-name-part></tp:taxon-name></italic> species group, with the description of three new species.</article-title><source>Zootaxa</source><volume>4564</volume>(<issue>1</issue>): <fpage>103</fpage>–<lpage>118</lpage>. <ext-link xlink:href="10.11646/zootaxa.4563.1.5" ext-link-type="doi" xlink:type="simple">https://doi.org/10.11646/zootaxa.4563.1.5</ext-link></mixed-citation></ref><ref id="B1"><mixed-citation xmlns:xlink="http://www.w3.org/1999/xlink" xlink:type="simple"><person-group><name name-style="western"><surname>Bordera</surname><given-names>S</given-names></name><name name-style="western"><surname>Palacio</surname><given-names>E</given-names></name></person-group> (<year>2019</year>) <article-title>The Neotropical species of <italic><tp:taxon-name><tp:taxon-name-part taxon-name-part-type="genus">Clistopyga</tp:taxon-name-part></tp:taxon-name></italic> (<tp:taxon-name><tp:taxon-name-part taxon-name-part-type="order">Hymenoptera</tp:taxon-name-part></tp:taxon-name>, <tp:taxon-name><tp:taxon-name-part taxon-name-part-type="family">Ichneumonidae</tp:taxon-name-part></tp:taxon-name>, <tp:taxon-name><tp:taxon-name-part taxon-name-part-type="subfamily">Pimplinae</tp:taxon-name-part></tp:taxon-name>). Part IV: The <italic><tp:taxon-name><tp:taxon-name-part taxon-name-part-type="genus">C.</tp:taxon-name-part> <tp:taxon-name-part taxon-name-part-type="species">eldae</tp:taxon-name-part></tp:taxon-name></italic> species group, with the description of three new species.</article-title><source>Zootaxa</source><volume>4564</volume>(<issue>2</issue>): <fpage>327</fpage>–<lpage>346</lpage>. <ext-link xlink:href="10.11646/zootaxa.4564.2.2" ext-link-type="doi" xlink:type="simple">https://doi.org/10.11646/zootaxa.4564.2.2</ext-link></mixed-citation></ref></ref-list></tp:taxon-treatment>
